# Supplementary material for: CucumberAI: Cucumber Fruit Morphology Identification System Based on Artificial Intelligence
Source: Plant Phenomics. 2024 Jun 27;6:0193. doi: 10.34133/plantphenomics.0193 (PMC11324094; doi:10.34133/plantphenomics.0193)
Supplement: Supplementary 1 — Table S1. Range (R) and coefficient of variation (CV = (SD/Mean) × 100%) of the 46 traits between the 229 cucumber accessions. [file plantphenomics.0193.f1.zip]

Archive with 1 entries (1 files):
- PlantPhenomics_D2400012f1.xlsx
