# Supplementary material for: CucumberAI: Cucumber Fruit Morphology Identification System Based on Artificial Intelligence
Source: Plant Phenomics. 2024 Jun 27;6:0193. doi: 10.34133/plantphenomics.0193 (PMC11324094; doi:10.34133/plantphenomics.0193)
Supplement: Supplementary 1 — Table S1. Range (R) and coefficient of variation (CV = (SD/Mean) × 100%) of the 46 traits between the 229 cucumber accessions. [file plantphenomics.0193.f1.zip › PlantPhenomics_D2400012f1.xlsx]

## Sheet: Supplementary table
Supplementary table 1. The Range (R) and coefficient of variation (C·V.=(SD/Mean)×100%) of the 46 traits between the 229 cucumber accessions.
	R	C.V.(%)
Fd(cm)	3.35656	14.7071
Fl(cm)	36.1422	43.834
Ln(cm)	7.98737	85.5086
Lb(cm)	30.9338	43.362
Lt(cm)	8.92257	52.9045
S(cm2)	113.88	42.1824
Lc(cm)	74.4215	39.4369
V(cm3)	430.392	49.8882
Ll(cm)	31.4938	38.1428
Ls(cm)	13.7153	39.6596
Lout(cm)	33.8718	41.2246
Wout(cm)	4.75453	21.5871
Dr	0.436091	15.1279
Hrf	0.432767	12.747
Crf	0.752432	46.2158
Ef	0.874025	30.7578
Cff	0.81166	50.1928
Rlf	0.693881	36.672
Cv	0.00173901	66.3332
Hr	0.450637	56.6521
Tr	0.657925	62.2513
Ar	6.78899	31.4463
Dfr	0.298526	35.8887
Hmr	0.532809	12.2572
Tmr	0.989673	14.392
Ha(°)	97.5833	37.8641
Hdr	2.91939	76.4788
Htr	2.04262	19.1822
Ta(°)	73	18.5269
Tar	1.3424	36.4849
Ttr	0.338179	6.67741
Td	8.69671	74.8486
Sr	1.02567	78.2749
St	2.2	33.6861
Hrp	0.064939	1.20766
Crp	0.197606	4.40966
Rlp	0.383426	9.18852
Cfp	0.275477	5.89793
Cdv	239.142	17.3472
Ft(cm)	0.67188	13.0879
Pct(cm)	1.39324	21.753
Ptr	1.2407	21.8967
Fa(cm2)	11.4521	27.0429
Pca(cm2)	11.1166	50.1176
Pcr	0.365045	19.3949
Pvn	2.33333	10.2808
